# Supplementary material for: A Flurry of Infectious Disease Modeling Tools During the COVID-19 Pandemic, Considerations for Future Selection
Source: Pathogens. 2025 Sep 2;14(9):877. doi: 10.3390/pathogens14090877 (PMC12472862; doi:10.3390/pathogens14090877)
Supplement: Supplementary file 1 [file pathogens-14-00877-s001.zip › Table S1.xlsx]

## Sheet: Epidemiological Models
MODEL NAME	MODEL DEVELOPER	PROVENANCE	DATE ADDED	PRIORITIZATION	FLEXIBILITY	VISUALIZATIONS	MITIGATIONS	LIMITATIONS	AVAILABILITY	OUTPUTS	OUTPUT DETAILS	AGENT LIST	GEOGRAPHIES	SPATIAL GRANULARITY	MODEL DETAILS	LINK TO REFERENCE
Arbovirus Mapping and Prediction (ArboMAP)	EcoGRAPH Research Group	Literature searches and conference materials	06/20/2023	2 (Medium)	Medium. ArboMAP was developed as a WNV early warning system for South Dakota that combines environmental monitoring with mosquito surveillance to produce weekly maps of WNV risk during the transmission season. It ingests gridded meteorological data using Google Earth Engine, a cloud-based platform for Earth science data analysis. Mosquito abundance and testing data are uploaded from locations thr…	Medium. Appears to be able to produce epidemic curves and heat maps.	Low. Does not seem to account for mitigations.	The model appears to require a substantial amount of input data, including entomological data, which will likely only be published for limited locations (it has primarily been used to model WNV in South Dakota).	Open source or open read	Short-term forecasts; short-term projections	Cases	West Nile, other arboviruses	US (primarily)	County	ArboMAP is a set of software to be used in the RStudio environment to model and predict vector-borne diseases, especially arboviruses transmitted by mosquitoes. The ArboMAP system produces a weekly, county-level forecast of human West Nile virus (WNV) cases using a combination of environmental and entomological data. The inputs are human case data, mosquito pool test data, and weather data (from …	Link to website
BioSim	IEM	Gryphon outreach	03/07/2023	2 (Medium)	Medium. BioSim can be adapted to model any infectious agent.	Low. Does not produce visualizations, but if the user is capable of using external tools, the data are outputted such that graphs can be produced with R or a dashboard through Power BI.	Medium. Can incorporate mitigations/MCMs, including vaccination. May be able to account for population mobility (i.e., in the context of lockdowns).	The projections are limited to seven days out. Visualizations cannot be made with BioSim - the user must find external tools to produce visuals. Limited documentation relevant to flexibility of the model.	Private	Short-term forecasts	Cases, hospitalizations, ICU admissions, deaths	COVID-19, others	US	Any (mainly county, state)	BioSim is an SEIR model that used to be Excel-based, but has been re-coded to run in parallel on GPUs instead of CPUs (which increases speed significantly - with 2-4 GPUs, ~1.6 billion simulations can be run in 20-40 minutes). IEM has recently used the BioSim platform to run COVID-19 7-day forecasts for 400 US counties, including Los Angeles county and neighborhoods of LA. The platform is flexibl…	Link to COVID-19 projection dashboard
Chemical-Biological Operational Degradation Analysis Human Effects (FXCODA)	DTRA	Is currently or has been previously used by DTRA	03/07/2023	1 (High)	Medium. Has a contagious disease module designed to work with FXCODA outputs (works with smallpox, potentially other agents now or in the future).	Unknown	Low.	Designed to model exposures to warfighter populations.	Government			Smallpox	Any	Unknown
CommunityFlu 2.0	CDC	Gryphon outreach	03/07/2023	2 (Medium)	Medium. Users can modify any of 320 inputs. Accounts for age (children, adults, and the elderly).	Medium. Produces a series of tables and graphs designed to facilitate a direct comparison of simulated influenza epidemic/pandemic data with and without user-selected interventions.	Medium Users can select interventions to model.	CommunityFlu 2.0 was published in 2012 and may be outdated and/or no longer supported.	Open source or open read	Long-term projections	Cases; hospitalizations; deaths; days of work/school lost	Influenza	US, any	Unknown	Simulates the spread of influenza through a model community, and the impact of a variety of potential interventions (e.g., vaccinations, school closings, wearing of face masks, patient and household isolation/self quarantine). CommunityFlu also calculates the cost, as workdays lost, of influenza and interventions.	Link to website
COVID-19 Daily Epidemic Forecasting	University of Geneva and the Swiss Data Science Center	Literature searches and conference materials	03/07/2023	3 (Low)	Low. Does not model mobility. Forecasts for one week from current date. Accounts for seasonality (based on robust seasonal trend decomposition techniques). Spatial resolution of state or country.	Unknown	Low. Does not model prophylactic measures, behavior changes, or other interventions (but can "observe" their effect in the real data).	Cannot model mitigations or behavioral changes.	Academic	Short-term forecasts	Cases; deaths; reproduction number	COVID-19	Any	Country (global); state (US and selected other countries)	Trend estimation model from daily observations that makes few/no assumptions about the underlying dynamics, doesn’t require estimating a large number of parameters (as opposed to, e.g., SEIR-type), and is therefore more robust and easier to apply at a global scale. Provides forecasts for cases and deaths for 7 days out. Trend estimation scheme generally relies on minimal information.	Link to website
COVID-19 Forecasts using Fast Evaluations and Estimation (COFFEE)	Los Alamos National Laboratory (LANL)	CDC Center for Forecasting and Outbreak Analytics (CFA)	03/07/2023	2 (Medium)	Medium. Supports long-term forecasts but does not allow user to develop projections under different scenarios. May allow for spatial heterogeneity in many of the model parameters (e.g., growth rate, day of the week reporting effects, case fatality rates).	Unknown	Low. Does not explicitly model the effects of interventions or other "what-if" scenarios.		Open source or open read	Short-term forecasts; long-term forecasts	Cases; deaths	COVID-19	Any	Country; state	Probabilistic model that forecasts daily reported cases and deaths of COVID-19. The first process is a statistical model of how the number of COVID-19 infections changes over time. The second process maps the number of infections to the reported data. The forecast for each geography is fit separately - there is substantial spatial heterogeneity in many of the model parameters (e.g., growth rate, …	Link to website
COVID19-projections	Youyang Gu	CDC Center for Forecasting and Outbreak Analytics (CFA)	03/07/2023	2 (Medium)	Low. Does not support long-term projections. Machine learning of inputs and parameters minimizes the number of assumptions introduced but may prevent user from specifying them? Does not appear to support geographies smaller than states.	Unknown	Medium. Able to generate and model various hypotheticals, such as the impact of social distancing, by manipulating the reproduction number.		Open source or open read (SEIR component); private/academia (ML component)	Nowcast; short-term projections	Infections (daily, active, cumulative); deaths (daily, cumulative)	COVID-19	US; any (73 countries included)	Country; state	Developed a simulator based on an SEIR model to simulate the epidemic. The parameters/inputs of this simulator are then learned using ML techniques that attempt to minimize the error between projected outputs and the actual results.	Link to website
COVID-LSTM	University of Colorado Boulder	CDC Center for Forecasting and Outbreak Analytics (CFA)	03/07/2023	1 (High)	High. Spatial scale of county. Can produce predictions over multiple time scales (one to four weeks?). Incorporates human mobility data. Attempts to incorporate seasonality (i.e., temperature). Includes descriptors of population (population density, sex, race/ethnicity, income, etc.).	Medium. Produces case count curves, heat maps, and box plots. Includes calculations of error.	Low. Vaccination can be incorporated as a feature (as a new compartment within SEIR structure?).		Open source or open read	Short-term forecasts	Cases	COVID-19	US	County	Uses ML (stacked long short term memory) paired with an SEIR model.	Link to GitHub
DeepCOVID	Georgia Institute of Technology	CDC Center for Forecasting and Outbreak Analytics (CFA)	03/07/2023	3 (Low)	Low. Able to handle noisy heterogeneous data signals. Consists of modules for both real-time and retrospective exploratory analysis.	Unknown	Low. User may not be able to simulate scenarios or connect case trends to implementation of mitigations.	Since the model is data-driven - not based upon user-defined parameters - the results may offer good predictions but not the ability to simulate scenarios.	Unknown	Short-term forecasts	Cases; potentially others?	COVID-19	US	Unknown	Data-driven deep learning model that works well with sparse data and can handle noisy heterogeneous data signals. Consists of modules for both real-time and retrospective exploratory analysis. User may not be able to simulate scenarios (including mitigations) or connect case trends to useful indicators.	Link to conference abstract
DELPHI	MIT; COVIDAnalytics	CDC Center for Forecasting and Outbreak Analytics (CFA)	03/07/2023	3 (Low)	Low. Spatial scale of country or state.	Low. Can download plots of cases and deaths.	Medium. Explicitly accounts for the effects of several interventions (e.g., lockdowns, restriction of mass gatherings) and user can apply up three interventions between 0 and 6 weeks from the present date.	Does not appear to be currently maintained.	Open source or open read	Forecasts	Infections; hospitalizations; deaths	COVID-19	Any (159 countries included)	Country	The model is based on an SEIR modeling approach. SEIR model adjusted for effective meta-analysis driven parameters of contact rate, under-detection, hospitalization, and societal-governmental response measures (4 phased non-linear parametric model). Accounts for features specific to the COVID-19 pandemic, such as under-detection and differentiated government intervention.	Link to website
Dengue Modeling Environment (DengueME)	Various academics in Brazil	Literature searches and conference materials	06/20/2023	2 (Medium)	Medium. Although the model is only for Dengue, it has several interesting capabilities and has a GUI through which users can use and modify multiple models: vector models, host (human) models, transmission models, mobility models, and landscape class models.	Medium. Epidemic curves and other graph outputs.	Low. Does not account for mitigations, although it seems the model could be edited to incorporate them.	Might be out of date: the model was published in a 2016 study and the GitHub page does not appear to have been updated for at least several years.	Open source or open read	Short-term projections; long-term projections	Cases; infected mosquitoes over time	Dengue	Any	Unknown, likely any	The Dengue Modeling Environment (DengueME) is a collaborative open source platform to simulate dengue disease and its vector’s dynamics. It supports compartmental and individual-based models, implemented over a GIS database, that represent Aedes aegypti population dynamics, human demography, human mobility, urban landscape and dengue transmission mediated by human and mosquito encounters. A GUI w…	Link to study
Dynamics of Interacting Community Epidemics (DICE)	Predictive Science Inc.	CDC Center for Forecasting and Outbreak Analytics (CFA)	03/07/2023	1 (High)	Medium. Incorporates climate data from NASA and NOAA (e.g., specific humidity). Individual communities experience deterministic disease dynamics, but between which the process of one community seeding an outbreak in another community is stochastic. May be able to model age distribution of both general populations and military populations.	Unknown	High. Can help reveal the impacts of different containment and NPI strategies, as well as climate forces, on transmission. A range of methodologies for incorporating interventions, such as school closures, social distancing, and shelter-in-place orders have been recently tested and explored using a complementary single-population prototype tool (DRAFT), specifically developed to rapidly explore r…	May provide forecasts only (no ability to model scenarios). Little information available publicly.	Open source or open read (tool); private (data)	Projections	Cases; hospitalizations; deaths	Chikungunya; cholera; COVID-19; dengue; ebola; influenza; Lassa fever; Lyme disease; measles; MERS-COV; plague; SARS-CoV; yellow fever; zika	Any	Country; region; county; city	SIR model for studying transmission dynamics of influenza and other pathogens.	Link to GitHub
Eclipse Spatio-Temporal Epidemiological Modeler (STEM) (NOTE: This model was originally reviewed by DTRA, but may be worth revisiting for its vector-borne disease modeling capabilities)	IBM Corporation; Eclipse Foundation	Was previously considered by DTRA Reachback	03/29/2023	1 (High)	High. Able to incorporate: Seasonality. Multi-strain pathogens. Vector-borne diseases (including migration patterns). Multiple human populations with varying demographics including sex and age structure. Change in human population over time. Location and geography (including environmental data and vector suitability). Interaction between multiple populations. User can input agent-specific paramet…	Unknown	High. Able to incorporate diverse datasets, including real-time data (e.g., weather and environmental data). Can model spread across years for pandemics. Includes examples of model parameterization for notable diseases of interest, including endemic, emerging infectious, and vector-borne diseases.	A GUI is available, but requires the user to have some technical knowledge of disease biology and some degree of comfort with programming concepts.	Open source or open read	Short-term projections; long-term projections	Unknown	Avian influenza; COVID-19; dengue; ebola; malaria; measles; polio	Any	Country; state; county	STEM includes a suite of generic compartmental models (SIS, SIRS, and SEIRS), both stochastic and deterministic, that can be used off-the-shelf or adapted to disease. It also includes several models tailored to diseases of interest, including COVID-19 and vector-borne diseases such as malaria and dengue. As its name suggests, the models account for space and time. STEM provides the ability to mod…	Link to website
Epidemic Prognosis Incorporating Disease and Environmental Monitoring for Integrated Assessment (EPIDEMIA) and epidemiar	EcoGRAPH Research Group	Literature searches and conference materials	06/20/2023	2 (Medium)	Medium. The EPIDEMIA system was built with the epidemiar R package to support malaria forecasting in epidemic-prone regions of Ethiopia. It can likely be used for other locations with the required input data. It is an open source R program with a user interface.	Medium. Appears to be able to produce epidemic curves and heat maps.	Low. Does not seem to account for mitigations.	The GitHub does not appear to have been recently updated. However, other EcoGRAPH Research Group projects have been updated more recently, making it more likely that these models are maintained.	Open source or open read	Short-term forecasts; short-term projections	Cases (P. falciparum and P. vivax)	Malaria	Any (previously used for Ethiopia)	Unknown, likely any with required surveillance data	The Epidemic Prognosis Incorporating Disease and Environmental Monitoring for Integrated Assessment (EPIDEMIA) system was developed to support malaria forecasting in epidemic-prone regions of Ethiopia. EPIDEMIA uses machine-learning methods with malaria surveillance data and environmental data from Earth-observing satellites to determine the relationships between climate variations and malaria ou…	Link to website
Epidemiological MODeling (EMOD) (NOTE: This model was originally reviewed by DTRA, but may be worth revisiting for its vector-borne disease modeling capabilities)	Institute for Disease Modeling; Bill and Melinda Gates Foundation	Was previously considered by DTRA Reachback	03/29/2023	1 (High)	High. The user can define populations and their demographics/geographies. The user can define aspects of the simulation, including disease characteristics like infectivity and transmission mode. Accounts for spatial and temporal dynamics. Populations can be heterogeneous and the model can simulate human and vector migration. The EMOD vector model inherits the generic model functionality and intro…	Low. EMOD does not produce plots of the data by default. Instead, it produces JSON (JavaScript Object Notation) or CSV files that you can then parse and plot using other tools.	High. The user can define the interventions that take place. Complex interventions can be modeled (e.g., cascade of care for HIV infections). Mitigations can be applied to specific subpopulations.	No evidence of a GUI - user likely needs to have some familiarity with handling code. Although most diseases can be modeled without changes to the source code, this may be necessary in some cases.	Open source or open read	Long-term forecasts; long-term projections	Unknown	Any	Any	User-defined for any scale from hyperlocal (e.g., household) to regional to national	An agent-based model that simulates the simultaneous interactions of agents in an effort to recreate complex phenomena. Each agent (such as a human or vector) can be assigned a variety of “properties” (for example, age, gender, etc.), and their behavior and interactions with one another are determined by using decision rules. These models have strong predictive power and are able to leverage spat…	Link to documentation
EPIGUI	Various academics in Brazil, Ireland, and Poland	Literature searches and conference materials	05/30/2023	2 (Medium)	Medium. Provides a GUI and assures that users don't need to know how to program. EPIGUI simulations include either a synthetic network generated according to a network model (random, small-world, scale-free, modular, hierarchical) or a real network.	Unknown	Low. Vaccination can be considered. Other mitigations may be able to be included (unknown).	EPIGUI probably does not offer significant flexibility. The model seems to trade flexibility/customization for usability by non-programmers and a basic interface.	Academic	Unknown	Unknown	Unknown	Unknown	Unknown	EPIGUI is a standalone application that provides a GUI (and promises that users don't need to know any programming) and enables the study of infectious disease spread using compartmental models in combination with complex networks. It provides simple tools to create networks of agents and to define the epidemiological parameters of outbreaks. It contains options for six common infectious disease …	Link to study
EpiNow2	London School of Hygiene and Tropical Medicine (?)	Gryphon outreach	03/29/2023	2 (Medium)	Unknown. Can model multiple regions. Unclear what spatial scale or population types are accommodated.	Medium. Produces high-quality visualizations of epi curves and time-varying reproduction number. Produces tables of infections by date.	Low. Interventions may be able to be modeled, but indirectly (through input infections data, not through explicitly accounting for intervention scenarios).	Unknown	Open source or open read	Short-term forecasts	Time-varying reproduction number; growth rate; doubling time	Likely many, although maybe not VBDs	Unknown	Unknown	The EpiNow model estimates the time-varying reproduction number on cases by date of infection. Imputed infections are then mapped to observed data (for example cases by date of report) via a series of uncertain delay distributions (in the examples in the package documentation these are an incubation period and a reporting delay) and a reporting model that can include weekly periodicity. Uncertain…	Link to documentation
FluSurge 2.0	CDC	Gryphon outreach	03/07/2023	2 (Medium)	Medium. User can specify inputs. Intended for small-population, hyper-local spatial resolution (i.e., hospitals or other healthcare facility). Accounts for age (children, adults, and the elderly).	Medium. Produces a series of tables and graphs.	Unknown	FluSurge 2.0 was released in 2006 and may be outdated and/or no longer supported. It is designed for use by hospitals and public health officials to determine surge for hospital-based services, and may not be particularly relevant for DTRA needs.	Open source or open read	Short-term projections	Hospitalizations; deaths; number requiring ICU care; number requiring ventilator support	Influenza	US, any	Hospital	Spreadsheet-based model	Link to website
FRED/Epistemix (NOTE: This model was originally reviewed by DTRA, but may be worth revisiting for its GUI and VBD modeling capabilities)	University of Pittsburgh; Epistemix	Was previously considered by DTRA Reachback	05/30/2023	2 (Medium)	Medium. Offers a GUI in the form of a workflow environment that helps that users manage data and metadata. Sophisticated and powerful representation of populations (based on census data) considering age, sex, and race​. Can model a range of diseases.	Low. Visualization tools are not built into the model program (the user can export data for visualization elsewhere)​.	Unknown	The Epistemix platform is free, but users must pay for synthetic populations and computing credits for long-running simulations of large populations. FRED (free) will always be several versions behind Epistemix. FRED focuses on the US, is not designed for use with small populations, and is not supported on Windows (the program will only run on MacOS and Linux​).	Open source (FRED) or commercial (Epistemix)	Long-term forecasts	Unknown	Any	US; selected international locations	State; county; household	Platform that enables agent-based modeling with public and commercial versions​. FRED (a Framework for Reconstructing Epidemic Dynamics) is a freely available open-source agent-based modeling system based closely on models used in previously published studies of pandemic influenza. This version of FRED uses open-access census-based synthetic populations that capture the demographic and geographic…	Link to website (Epistemix)
GleamViz (NOTE: This model was originally reviewed by DTRA, but may be worth revisiting for its GUI and VBD modeling capabilities)	Northeastern University; was also formerly sponsored by DTRA (DTRA award-1-0910039)	Was previously considered by DTRA Reachback	05/30/2023	1 (High)	Medium. GUI enables non-technical users to create disease models/simulations and manage results​. The Gleam Project publishes various modeling tools for analysis and visualization​. Uses real population and human mobility data. Capable of modeling VBDs.	High. Includes widgets intended to visualize the output with maps, charts, and other useful graphics.	Medium. Includes mitigation/containment measures.	GLEAMviz appears to primarily be intended for infectious disease modeling on a global scale - other Gleam Project tools like EpiPop may be more flexible​. Simulations are run on a server​. GLEAMviz is only available commercially (the pricing is unknown).	Free and commercial options	Long-term forecasts	Unknown	Any	Any	Country; other?	Compartmental model with stochastic models of infectious disease spread​.	Link to website
GS-EpiViz	UC Santa Barbara	Literature searches and conference materials	03/07/2023	1 (High)	Medium. Can model small populations (hyper-local) and interactions between populations/locations.	Medium. Describes itself as a visual analytic tool.	Medium. Supports design and testing of advanced control scenarios (including vaccination and level of social interaction). Control strategies can be applied to the whole population or to sub-populations. Supports only short-term projections.		Open source or open read	Short-term projections	Cases	Airborne disease (e.g., influenza)	Any	Hyperlocal (e.g., classroom, neighborhood)	GS-EpiViz consists of three components: a reorderable matrix for geo-social mixing patterns, agent-based epidemic models (SEIR), and visualization methods.	Link to study
IHME COVID-19 Model	Institute for Health Metrics and Evaluation	Was previously considered by DTRA Reachback	03/07/2023	1 (High)	High. Takes into account variation in transmission across locations and over time. Factors in population density, seasonal patterns of pneumonia, and self-reported contacts. Originally intended for COVID-19, but the private sector team has plans to add in additional diseases (including VBDs). Accounts for waning immunity and variants. Can be used for a population of any size for which data are av…	High. Provides curves for each output for all selected locations, and provides maps for locations within a region (e.g., countries within South America). The model provides maps with locations color-coded according to outputs.	High. Shows how policy decisions impact the trajectory of COVID-19. Factors in important drivers of trends in COVID-19, such as vaccination rates, mobility data, and self-reported mask use. Accounts for vaccine usage and vaccine efficacy against different variants. Can model efficacy of antivirals.	No GUI - A web interface offers limited functionality.	Open source or open read	Short-term projections; long-term projections; short-term forecasts; long-term forecasts	Covariates are forecasted (e.g., mask usage), and the observed relationship between covariates and transmission is then used to forecast transmission.	COVID-19; others	Any	Country; county	The IHME COVID-19 model is an SEI model with a dynamic aspect. It works backwards in the fitting process to determine what transmission dynamics drove changes in the observed input data (e.g., cases, hospitalizations, deaths).	Link to study
Imperial College London COVID-19 Model/Epidemia	Imperial College London	Was previously considered by DTRA Reachback	03/07/2023	1 (High)	High. Includes age-specific heterogeneity in contact rates and transmission. Designed for multi-country analysis, but is flexible enough to use within-country. There is no GUI, so adjustments to the model must be made through the code. Intended to be able to model almost any pathogen with robust case and death data (likely less relevant for VBDs). Many locations can be modeled simultaneously, inc…	Unknown	High. Can model the effect of non-pharmaceutical interventions, especially focusing on mobility and social interaction, and assumes that changes in Rt are an immediate response to interventions. Can also model the effect of pharmaceutical interventions.	No longer being actively developed and maintained. No GUI, so coding knowledge is necessary.	Open source or open read	Short-term projections; long-term projections	Reconstruction of past outbreaks (effective reproduction number), forecasting cases and deaths, and the effect sizes of various interventions	COVID-19	Any	Regional; country	The open-source R package Epidemia provides a framework for Bayesian, regression-oriented modeling of the temporal dynamics of infectious diseases. The COVID-19 model is conditioned on both daily case counts and positivity from seroprevalence surveys. It also works backwards from observed death counts to estimate the dynamics of transmission that occurred several weeks ago.	Link to website
Imperial College London malariasimulation (R)	Imperial College London	Literature searches and conference materials	06/20/2023	3 (Low)	Low. The model is intended to model malaria and the effect of interventions on human cases. However, it does not have a graphical user interface and the model does not appear to be very well-documented.	Unknown	Medium. Accounts for malaria interventions, including vaccines, drug therapeutics, and vector controls.	Does not appear to have a graphical user interface.	Open source or open read	Short-term forecasts; short-term projections	Cases	Malaria	Unknown	Unknown	This software (through R) was developed to make an extensible, maintainable and fast simulation to evaluate and report on malaria parasite intervention strategies and their potential impact for controlling and eliminating the disease.	Link to website
Interactive Influenza Model (IIM)	CDC and HHS-BARDA	Gryphon outreach	06/20/2023	3 (Low)	Low. The spreadsheet-based model is intended to forecast the effect of vaccine programs on potential influenza cases, hospitalizations, and deaths.	Low. Epidemic curves.	Medium. Specifically models vaccination programs.	Fairly simple spreadsheet model; only for influenza.	Open source or open read	Short-term forecasts; long-term forecasts	Cases; hospitalizations; deaths	Influenza	US	Country, but could likely be used for states/counties	This is a spreadsheet model that was originally created to estimate the effects of a vaccine program against influenza A(H1N1)pdm09 (PMID 23622679). The model can be downloaded from that study. It has also been used in at least one other study to estimate the potential effects of a vaccine program against influenza A(H7N9) (PMID PMC4610126). The model user enters the number of persons becoming il…	Link to study
Kendrick	Various academics in Vietnam, France, and Cameroon	Literature searches and conference materials	05/30/2023	2 (Medium)	Medium. There is a graphical user interface but the model most likely still requires some familiarity with programming. The authors note that multi-species and heterogeneous populations can be modeled. A wide range of diseases, including VBDs, can be modeled.	Unknown	Medium. Intervention strategies can be considered.	Some familiarity with programming is likely necessary. Purports to provide an easy-to-use concise and readable syntax that conceals implementation details.	Open source or open read	Unknown	Unknown	Any	Unknown	Unknown	Kendrick is an open-source simulation platform and domain-specific language intended for epidemiology modeling. Several model classes can be used: deterministic compartmental models, stochastic individual contact models, and individual-based network models. It appears to have a basic user interface.	Link to GitHub
Lightweight Infectious Disease Simulator (LIDS)	University of Thessaly (Greece)	Literature searches and conference materials	05/30/2023	3 (Low)	Medium. Most of LIDS’ functionality can be invoked through the GUI. Intended to be used for a wide range of diseases (any disease that can be modeled with compartmental models). Can be used for modeling disease spread on small spatial scales (e.g., a town).	Unknown	Unknown	LIDS probably does not offer significant flexibility. The model seems to trade flexibility/customization for usability by non-programmers and a basic interface.	Open source or open read	Unknown	Unknown	Any	Any	Unknown	The Lightweight Infectious Disease Simulator (LIDS) is an open source platform for modeling of infectious diseases using compartmental (e.g., SEIR) models.	Link to GitHub
Local Epidemic Modeling for Management and Action (LEMMA)	UC Berkeley; others	Literature searches and conference materials	03/07/2023	1 (High)	High. User can specify aspects of disease course. Can model at the level of cities and counties. Requires parameters related to epidemic modeling (e.g., basic reproduction number, duration of infectiousness, percent of infected persons who are hospitalized). User can also enter information about SARS-CoV variants, and initial inputs for hospital/ICU admissions, deaths, cases, and seroprevalence t…	Medium. Provides Excel-based outputs for a dozen metrics, including counts of hospitalized and ICU cases, seroprevalence estimates, and susceptible unvaccinated estimates.	High. Supports long-term projections. Users may specify the timing and impact of various public health interventions, such as school closures and shelter-in-place orders. Interventions may occur before the current date to reflect public health interventions. Interventions may also occur after the current date and can be used to simulate the future course of the epidemic if measures are implemente…	Designed for use by California, may require specific data streams or inputs.	Open source or open read	Short-term projections; long-term projections	Hospital census; ICU census; cumulative deaths; new admissions; new detected cases [to match the cases inputs]; fraction (0 to 1) of population with natural or vaccine-induced immunity; effective reproduction number; number currently exposed; number currently infected; true cases (not just detected) - exposed, infected, hospitalized; true cases (not just detected) - ever exposed/infected/hospital…	COVID-19	California; any?	County; city	Fit using case series data of COVID-19 hospital and ICU census, hospital admissions, deaths, cases, and seroprevalence	Link to website
MechBayes	Gibson et al. (based upon work supported by NSF under grant #1749854)	Literature searches and conference materials	03/07/2023	2 (Medium)	Medium. State-level spatial resolution. Model is fit separately for each location. Begins with informative priors for parameters and initial compartment values. Allows for a time-varying reproduction number.	Unknown	Unknown	Not maintained or updated as of April 2022.	Academic	Short-term forecasts	Deaths	COVID-19	US	State	A mechanistic Bayesian model (called MechBayes) that builds upon the classical SEIRD framework. The observed data used to fit the model is based on time series of confirmed cases and deaths. The model is fit separately for each location (states). Informative priors are used for epidemiological parameters and initial compartment values. Allows for a time-varying reproduction number.	Link to study
MRIIDS	Imperial College London	CDC Center for Forecasting and Outbreak Analytics (CFA)	03/07/2023	3 (Low)	Low. Spatial resolution of region/country. Assesses risk of disease importation (developed for Ebola).	Unknown	Unknown		Open source or open read	Short-term forecasts	Cases; importation risk	Ebola	Any	Regional (subnational); country	Poisson model and spatially explicit branching process model. Also see Bhatia et al. (2021) study "Using digital surveillance tools for near real-time mapping of the risk of infectious disease spread."	Link to GitHub
National COVID-19 Epi Model (NCEM)	South African COVID-19 Modelling Consortium	Literature searches and conference materials	03/07/2023	3 (Low)	Unknown. Supports long-term projections. Notes that different spatial levels can be modeled (few details).	Medium. Outputs several metrics of interest: COVID-19 cases; number of severe and critical cases; resource consumption; cost of response.	Unknown	Designed for use by the government of South Africa - unclear whether the model would be available and useful for US and other locations.	South African government	Short-term projections; long-term projections	COVID-19 cases; number of severe and critical cases; healthcare resource consumption; cost of response	COVID-19	South Africa	Unknown	Models healthcare resource availability and costs. Population-based, stochastic, compartmental transmission model developed to estimate the total and reported incidence of COVID-19 at different spatial levels in South Africa. The model follows a generalized Susceptible-Exposed-Infectious-Recovered (SEIR) structure accounting for disease severity (asymptomatic, mild, severe, and critical cases) an…	Link to website
OpenMalaria	Swiss Tropical and Public Health Institute	Literature searches and conference materials	06/20/2023	2 (Medium)	Low. The model is intended to model malaria in small user-defined populations and does not have a GUI. However, it can incorporate many interventions. The model GitHub also appears to be recently updated.	Low. Does not appear to produce visualizations.	High. Was initially developed for simulating vaccines, and has since been extended to capture the delivery and impact of many malaria interventions (including treatment, chemoprevention, and vector control).	Intended to model malaria in fairly small populations (user-defined, village or district size). The model also doesn't appear to have a GUI - it takes XML input files and runs via the command line or script files (C++).	Open source or open read	Short-term projections; long-term projections	Cases	Malaria	Any	Intended for small populations (village or district size)	OpenMalaria is an open-source C++ program for simulating malaria epidemiology and the impacts on that epidemiology of interventions against malaria. It is a microsimulation, individual-based model of Plasmodium falciparum malaria in humans, developed initially for simulating malaria vaccines. The models have been extended to include simulation of the dynamics of malaria in the mosquito vector and…	Link to GitHub
PatchSim	University of Virginia	Is currently or has been previously used by DTRA	03/07/2023	1 (High)	High. User can control parameters across space and time, e.g., week-to-week and month-to-month variations in mobility and connectivity. Outputs are provided at the county level. Applicable to COVID-19 and influenza. Accounts for travel and disease dynamics. Capable of incorporating week-to-week and month-to-month variations in mobility/connectivity. Can run in deterministic or stochastic modes.	Medium. Shows plots of spatial connectedness (i.e., travel). Heatmaps show spatio-temporal spread of disease. Provides heatmap to inform allocation of vaccines by US state.	Medium. Accounts for vaccine allocation/efficacy.	Primary goal is to inform vaccine distribution - model may not be particularly relevant for DTRA goals.	Open source or open read	Short-term projections	Cases	COVID-19; influenza	US	County	SEIR model: mechanistic model of national seasonal/pandemic influenza planning - its spread across the United States and the effect of vaccine uptake. Accounts for travel and disease dynamics, including vaccine allocation and efficacy. Allows fine-grained control of disease parameters across space and time. Capable of incorporating week-to-week and month-to-month variations in mobility and connec…	Link to GitHub
PyPM	University of Victoria, TRIUMF	CDC Center for Forecasting and Outbreak Analytics (CFA)	03/07/2023	1 (High)	Medium. Can model heterogenous systems. Can model additional compartments (e.g., can add a hospitalized-with-ventilator compartment). Most parameters can be input by users. Accounts for natural escape (Omicron), waning immunity, vaccine escape, etc. May be able to model subpopulations.	Medium. Includes a graphical user interface for developing model setup and reviewing results.	Medium. Accounts for vaccination and boosters. Able to model disease spread over long periods of time, and to model behavior over varying periods of time.	Documentation indicates that the model is flexible, but does not provide many details of its use cases.	Open source or open read	Short-term projections; long-term projections	Hospitalizations; deaths; potentially others?	COVID; others?	Any	Country; state; county; any? (May allow user-defined population size and characteristics)	Baseline is SEIR model, with additional compartments (aka "populations") able to be modeled at user's specification. The model is built by connecting a set of population objects with connector objects. The connectors represent either a transfer that occurs immediately at the next time step or one which is delayed.	Link to website
SAPHIRE	Huazhong University of Science and Technology; Harvard	Literature searches and conference materials	03/07/2023	2 (Medium)	Medium. Accounts for disease spread through routes not generally accounted for (e.g., presymptomatic individuals). Low spatial/population granularity (level of regions or countries). Time varying ascertainment rates, transmission rates and population movement. User can specify transmission rates and movement.	Unknown	Low. Short-term projections only.	Spatial granularity may be low (i.e., at country or regional scale).	Open source or open read	Short-term projections	Cases; likelihood of resurgence; timing of resurgence; reproduction number; potentially others?	COVID-19	Any	Country?	SEIR compartmental model further extended to account for the infectiousness of asymptomatic and pre-symptomatic individuals in the population (both of which are crucial transmission features of COVID-19), time varying ascertainment rates, transmission rates and population movement. Parameters that can be set: transmission rate of ascertained cases; ascertainment rate; ration of transmission rate …	Link to GitHub
Scripps Health COVID-19 Demand Model	Scripps Health	Was previously considered by DTRA Reachback	03/07/2023	1 (High)	Medium. The base parameters are viral/transmission dynamics: infection rate/R0 and incubation period. The model is optimized every week, which involves running several hundred scenarios with different transmission dynamics over the timeframe of the past couple of weeks. Scripps also has access to data that allows the model to be very tailored to its needs (e.g., the number of hospitalizations). C…	Medium. All visuals are produced in R (forecasts of patient census, resource use, etc.).	High. Base parameters can be modified to reflect hospitalization rates and mitigation strategies. Includes a parameter for the efficacy of vaccination.	The model is intended primarily to assess demand for resource allocation tasks. It is not well suited to adapt to the broad and long-term changes associated with new COVID-19 variants and vaccination. It is intended for modeling solely of San Diego County in California.	Private	Short-term forecasts; long-term forecasts	Hospitalizations; resource requirements	COVID-19	San Diego county	County	The Scripps Health COVID-19 Demand Model is based on an SEIRV approach: susceptible, exposed, infectious, recovered, and vaccinated. Scripps Health hospitalization trends are used as evaluation metrics on top of the SEIRV model framework and transmission parameters are optimized based on Scripps Health COVID-19 inpatient hospitalizations. It's challenging to predict future changes in infection dy…	Link to news article
SEIR-fansy	Indian Statistical Institute Kolkata	Literature searches and conference materials	03/07/2023	2 (Medium)	Medium. User can set several parameters that specify the underlying transmission dynamics, including rate of transmission by false negative individuals, incubation period, etc. (see "Model Details" column). Spatial resolution may be poor.	Unknown	Unknown		Open source or open read	Unknown	Reported cases; total cases; reported deaths; total deaths	COVID-19	Any	Unknown	Bayesian epidemiological SEIR model with extra compartments for false negatives in diagnostic tests. Accounts for total cases and deaths, not just reported cases and deaths. User can set several parameters that specify the underlying transmission dynamics, including rate of transmission of infection by false negative individuals, incubation period, probability of being tested for infection, false…	Link to study
SIkJα	University of Southern California	CDC Center for Forecasting and Outbreak Analytics (CFA)	03/07/2023	1 (High)	High. Works at any spatial scale (including, e.g., hospital or neighborhood). Captures temporally varying infection rates and human mobility patterns.	Unknown	Low. No indication the model captures mitigations.	Not designed for projections under different scenarios.	Open source or open read	Short-term forecasts	Cases; deaths	COVID-19	Any (country); US (county, state)	Any (e.g., hospital, city, county, state, country)	Captures (a) temporally varying infection rates (b) arbitrary regions, and (c) human mobility patterns. Models CFR as a function of cases with different infection times. The spatial granularity can be specified.	Link to website
SQUIDER	Texas Tech University	CDC Center for Forecasting and Outbreak Analytics (CFA)	03/29/2023	2 (Medium)	Low. Spatial resolution at state level (may be able to produce estimates at a higher resolution). No inclusion of demographics, variants, seasonality, etc. Provides projections for two years or more.	Medium. Can produce a series of figures demonstrating the effect of various NPIs.	Medium. Models social distancing effects, but does not model other interventions (e.g., mask wearing).		Open source or open read	Long-term projections	Infections; deaths	COVID-19	US	State	Compartmental SEIR model that considers: detected and undetected infected populations, social sequestration, release from sequestration, plus reinfection. Eight coefficients are evaluated by fitting data for eight US states that make up 43% of the US population. The S and U compartment population levels were varied to mimic social distancing effects. In future versions of the model they may incor…	Link to GitHub
SuEIR model	UCLA	Literature searches and conference materials	03/07/2023	3 (Low)	Low. Spatial resolution down to county level. Incorporates unreported cases and hospitalizations.	Medium. Produces a series of tables/maybe visuals.	Low. Does not account for mitigations.	Because parameters are learned with ML from real COVID-19 data, only forecasts (no simulations or projections) can be produced from the model.	Open source or open read	Long-term forecasts	Cases; hospitalizations; deaths; reproduction number; peak date	COVID-19	US states and counties; all countries included	Country; state; county	SuEIR model for forecasting COVID-19-related confirmed cases, deaths, and hospitalizations. The critical feature of SuEIR is the compartment called "Unreported" - the "Exposed" group in the model is treated as individuals that have already been infected but not been tested, who are capable of infecting others. The model uses ML - gradient-based optimizers - optimize parameters.	Link to website
Theory-guided Deep Learning Based Epidemic Forecasting with Synthetic Information (TDEFSI)	University of Virginia; Virginia Tech	Literature searches and conference materials	03/07/2023	2 (Medium)	Medium. Developed for influenza and can be used for other infectious diseases. Authors state that it yields accurate high-resolution spatiotemporal forecasts using low-resolution time-series data. Does not appear to provide projections for varying scenarios.	Unknown	Unknown		Unknown	Short-term forecasts	Cases	Influenza; can be applied to other infectious diseases	US	State; county	Epidemic forecasting framework that integrates the strengths of deep neural networks and high-resolution simulations. Yields accurate high-resolution spatiotemporal forecasts using low-resolution time-series data.	Link to conference abstract
Unnamed [Aleta et al. model]	Aleta et al.	Literature searches and conference materials	03/07/2023	3 (Low)	High. City-level granularity. Integrated highly detailed (anonymized, privacy-enhanced) mobility data from mobile devices with census and demographic data.	Unknown	Unknown	Approach may be applicable to other cities, but the Aleta et al. study created the model specifically for Boston (data availability for other cities is unknown).	Unknown	Unknown	Unknown	COVID-19	Boston	City	Detailed agent-based model. Integrates highly detailed (anonymized, privacy-enhanced) mobility data from mobile devices with census and demographic data. Describes the transmission dynamics of SARS-CoV-2 in the Boston area.	Link to study
Unnamed [Harvard Kissler model]	Harvard	Literature searches and conference materials	03/07/2023	2 (Medium)	Medium. Offers years-long estimates of cases and hospital burden and allows user to vary parameters to test different scenarios. Reproduction number accounts for seasonality. Applicable to temperate regions only. Lack of accounting for age and geography (cannot assess spatially heterogeneous transmission). Works on larger scales (region +).	Unknown	Low. Can indirectly account for the effect of social distancing and other behavioral measures by modifying the reproduction number.	Several, including the lack of accounting for age and geography, applicable to temperate regions only.	Unknown	Long-term projections	Cases; critical care cases	COVID-19	Temperate regions	Continent; country	Deterministic SEIRS transmission model. Can vary relative likelihood of moderate, mild, or asymptomatic infection, infections that lead to hospitalization but not critical care, and infections that require critical care. Can vary latent period and infectious period. Can vary lengths of hospital stay (both critical and noncritical care time). Can vary reproduction number and its seasonality. Can i…	Link to study

## Sheet: Epidemiological Models (2)
MODEL NAME	MODEL DEVELOPER	Model Structure	FLEXIBILITY	VISUALIZATIONS	MITIGATIONS	LIMITATIONS	OUTPUTS	OUTPUT DETAILS	AGENT LIST	GEOGRAPHIES	SPATIAL GRANULARITY	MODEL DETAILS	LINK TO REFERENCE
Arbovirus Mapping and Prediction (ArboMAP)	EcoGRAPH Research Group	Statistical	Medium. ArboMAP was developed as a WNV early warning system for South Dakota that combines environmental monitoring with mosquito surveillance to produce weekly maps of WNV risk during the transmission season. It ingests gridded meteorological data using Google Earth Engine, a cloud-based platform for Earth science data analysis. Mosquito abundance and testing data are uploaded from locations thr…	Medium. Appears to be able to produce epidemic curves and heat maps.	Low. Does not seem to account for mitigations.	The model appears to require a substantial amount of input data, including entomological data, which will likely only be published for limited locations (it has primarily been used to model WNV in South Dakota).	Short-term forecasts; short-term projections	Cases	West Nile, other arboviruses	US (primarily)	County	ArboMAP is a set of software to be used in the RStudio environment to model and predict vector-borne diseases, especially arboviruses transmitted by mosquitoes. The ArboMAP system produces a weekly, county-level forecast of human West Nile virus (WNV) cases using a combination of environmental and entomological data. The inputs are human case data, mosquito pool test data, and weather data (from …	Link to website
BioSim	IEM	Compartmental	Medium. BioSim can be adapted to model any infectious agent.	Low. Does not produce visualizations, but if the user is capable of using external tools, the data are outputted such that graphs can be produced with R or a dashboard through Power BI.	Medium. Can incorporate mitigations/MCMs, including vaccination. May be able to account for population mobility (i.e., in the context of lockdowns).	The projections are limited to seven days out. Visualizations cannot be made with BioSim - the user must find external tools to produce visuals. Limited documentation relevant to flexibility of the model.	Short-term forecasts	Cases, hospitalizations, ICU admissions, deaths	COVID-19, others	US	Any (mainly county, state)	BioSim is an SEIR model that used to be Excel-based, but has been re-coded to run in parallel on GPUs instead of CPUs (which increases speed significantly - with 2-4 GPUs, ~1.6 billion simulations can be run in 20-40 minutes). IEM has recently used the BioSim platform to run COVID-19 7-day forecasts for 400 US counties, including Los Angeles county and neighborhoods of LA. The platform is flexibl…	Link to COVID-19 projection dashboard
Chemical-Biological Operational Degradation Analysis Human Effects (FXCODA)	DTRA	Statistical	Medium. Has a contagious disease module designed to work with FXCODA outputs (works with smallpox, potentially other agents now or in the future).	Unknown	Low.	Designed to model exposures to warfighter populations.	Short-term projections	Cases; deaths	Smallpox	Any	Unknown	FXCODA provides human health effects estimates for the Hazard Prediction & Assessment Capability (HPAC) platform	Link to description
CommunityFlu 2.0	CDC	Agent-based	Medium. Users can modify any of 320 inputs. Accounts for age (children, adults, and the elderly).	Medium. Produces a series of tables and graphs designed to facilitate a direct comparison of simulated influenza epidemic/pandemic data with and without user-selected interventions.	Medium Users can select interventions to model.	CommunityFlu 2.0 was published in 2012 and may be outdated and/or no longer supported.	Long-term projections	Cases; hospitalizations; deaths; days of work/school lost	Influenza	US, any	Unknown	Simulates the spread of influenza through a model community, and the impact of a variety of potential interventions (e.g., vaccinations, school closings, wearing of face masks, patient and household isolation/self quarantine). CommunityFlu also calculates the cost, as workdays lost, of influenza and interventions.	Link to website
COVID-19 Daily Epidemic Forecasting	University of Geneva and the Swiss Data Science Center	Unknown	Low. Does not model mobility. Forecasts for one week from current date. Accounts for seasonality (based on robust seasonal trend decomposition techniques). Spatial resolution of state or country.	Unknown	Low. Does not model prophylactic measures, behavior changes, or other interventions (but can "observe" their effect in the real data).	Cannot model mitigations or behavioral changes.	Short-term forecasts	Cases; deaths; reproduction number	COVID-19	Any	Country (global); state (US and selected other countries)	Trend estimation model from daily observations that makes few/no assumptions about the underlying dynamics, doesn’t require estimating a large number of parameters (as opposed to, e.g., SEIR-type), and is therefore more robust and easier to apply at a global scale. Provides forecasts for cases and deaths for 7 days out. Trend estimation scheme generally relies on minimal information.	Link to website
COVID-19 Forecasts using Fast Evaluations and Estimation (COFFEE)	Los Alamos National Laboratory (LANL)	Unknown	Medium. Supports long-term forecasts but does not allow user to develop projections under different scenarios. May allow for spatial heterogeneity in many of the model parameters (e.g., growth rate, day of the week reporting effects, case fatality rates).	Unknown	Low. Does not explicitly model the effects of interventions or other "what-if" scenarios.	Unknown	Short-term forecasts; long-term forecasts	Cases; deaths	COVID-19	Any	Country; state	Probabilistic model that forecasts daily reported cases and deaths of COVID-19. The first process is a statistical model of how the number of COVID-19 infections changes over time. The second process maps the number of infections to the reported data. The forecast for each geography is fit separately - there is substantial spatial heterogeneity in many of the model parameters (e.g., growth rate, …	Link to website
COVID19-projections	Youyang Gu	Compartmental	Low. Does not support long-term projections. Machine learning of inputs and parameters minimizes the number of assumptions introduced but may prevent user from specifying them? Does not appear to support geographies smaller than states.	Unknown	Medium. Able to generate and model various hypotheticals, such as the impact of social distancing, by manipulating the reproduction number.	Unknown	Nowcast; short-term projections	Infections (daily, active, cumulative); deaths (daily, cumulative)	COVID-19	US; any (73 countries included)	Country; state	Developed a simulator based on an SEIR model to simulate the epidemic. The parameters/inputs of this simulator are then learned using ML techniques that attempt to minimize the error between projected outputs and the actual results.	Link to website
COVID-LSTM	University of Colorado Boulder	Combined Statistical and AI-based	High. Spatial scale of county. Can produce predictions over multiple time scales (one to four weeks?). Incorporates human mobility data. Attempts to incorporate seasonality (i.e., temperature). Includes descriptors of population (population density, sex, race/ethnicity, income, etc.).	Medium. Produces case count curves, heat maps, and box plots. Includes calculations of error.	Low. Vaccination can be incorporated as a feature (as a new compartment within SEIR structure?).	Unknown	Short-term forecasts	Cases	COVID-19	US	County	Uses ML (stacked long short term memory) paired with an SEIR model.	Link to GitHub
DeepCOVID	Georgia Institute of Technology	Unknown	Low. Able to handle noisy heterogeneous data signals. Consists of modules for both real-time and retrospective exploratory analysis.	Unknown	Low. User may not be able to simulate scenarios or connect case trends to implementation of mitigations.	Since the model is data-driven - not based upon user-defined parameters - the results may offer good predictions but not the ability to simulate scenarios.	Short-term forecasts	Cases; potentially others?	COVID-19	US	Unknown	Data-driven deep learning model that works well with sparse data and can handle noisy heterogeneous data signals. Consists of modules for both real-time and retrospective exploratory analysis. User may not be able to simulate scenarios (including mitigations) or connect case trends to useful indicators.	Link to conference abstract
DELPHI	MIT; COVIDAnalytics	Compartmental	Low. Spatial scale of country or state.	Low. Can download plots of cases and deaths.	Medium. Explicitly accounts for the effects of several interventions (e.g., lockdowns, restriction of mass gatherings) and user can apply up three interventions between 0 and 6 weeks from the present date.	Does not appear to be currently maintained.	Forecasts	Infections; hospitalizations; deaths	COVID-19	Any (159 countries included)	Country	The model is based on an SEIR modeling approach. SEIR model adjusted for effective meta-analysis driven parameters of contact rate, under-detection, hospitalization, and societal-governmental response measures (4 phased non-linear parametric model). Accounts for features specific to the COVID-19 pandemic, such as under-detection and differentiated government intervention.	Link to website
Dengue Modeling Environment (DengueME)	Various academics in Brazil	Options for Compartmental or Agent-based	Medium. Although the model is only for Dengue, it has several interesting capabilities and has a GUI through which users can use and modify multiple models: vector models, host (human) models, transmission models, mobility models, and landscape class models.	Medium. Epidemic curves and other graph outputs.	Low. Does not account for mitigations, although it seems the model could be edited to incorporate them.	Might be out of date: the model was published in a 2016 study and the GitHub page does not appear to have been updated for at least several years.	Short-term projections; long-term projections	Cases; infected mosquitoes over time	Dengue	Any	Unknown, likely any	The Dengue Modeling Environment (DengueME) is a collaborative open source platform to simulate dengue disease and its vector’s dynamics. It supports compartmental and individual-based models, implemented over a GIS database, that represent Aedes aegypti population dynamics, human demography, human mobility, urban landscape and dengue transmission mediated by human and mosquito encounters. A GUI w…	Link to study
Dynamics of Interacting Community Epidemics (DICE)	Predictive Science Inc.	Compartmental	Medium. Incorporates climate data from NASA and NOAA (e.g., specific humidity). Individual communities experience deterministic disease dynamics, but between which the process of one community seeding an outbreak in another community is stochastic. May be able to model age distribution of both general populations and military populations.	Unknown	High. Can help reveal the impacts of different containment and NPI strategies, as well as climate forces, on transmission. A range of methodologies for incorporating interventions, such as school closures, social distancing, and shelter-in-place orders have been recently tested and explored using a complementary single-population prototype tool (DRAFT), specifically developed to rapidly explore r…	May provide forecasts only (no ability to model scenarios). Little information available publicly.	Projections	Cases; hospitalizations; deaths	Chikungunya; cholera; COVID-19; dengue; Ebola; influenza; Lassa fever; Lyme disease; measles; MERS-COV; plague; SARS-CoV; yellow fever; zika	Any	Country; region; county; city	SIR model for studying transmission dynamics of influenza and other pathogens.	Link to GitHub
Eclipse Spatio-Temporal Epidemiological Modeler (STEM)	IBM Corporation; Eclipse Foundation	Compartmental	High. Able to incorporate: Seasonality. Multi-strain pathogens. Vector-borne diseases (including migration patterns). Multiple human populations with varying demographics including sex and age structure. Change in human population over time. Location and geography (including environmental data and vector suitability). Interaction between multiple populations. User can input agent-specific paramet…	Unknown	High. Able to incorporate diverse datasets, including real-time data (e.g., weather and environmental data). Can model spread across years for pandemics. Includes examples of model parameterization for notable diseases of interest, including endemic, emerging infectious, and vector-borne diseases.	A GUI is available, but requires the user to have some technical knowledge of disease biology and some degree of comfort with programming concepts.	Short-term projections; long-term projections	Unknown	Avian influenza; COVID-19; dengue; Ebola; malaria; measles; polio	Any	Country; state; county	STEM includes a suite of generic compartmental models (SIS, SIRS, and SEIRS), both stochastic and deterministic, that can be used off-the-shelf or adapted to disease. It also includes several models tailored to diseases of interest, including COVID-19 and vector-borne diseases such as malaria and dengue. As its name suggests, the models account for space and time. STEM provides the ability to mod…	Link to website
Epidemic Prognosis Incorporating Disease and Environmental Monitoring for Integrated Assessment (EPIDEMIA) and epidemiar	EcoGRAPH Research Group	Unknown	Medium. The EPIDEMIA system was built with the epidemiar R package to support malaria forecasting in epidemic-prone regions of Ethiopia. It can likely be used for other locations with the required input data. It is an open source R program with a user interface.	Medium. Appears to be able to produce epidemic curves and heat maps.	Low. Does not seem to account for mitigations.	The GitHub does not appear to have been recently updated. However, other EcoGRAPH Research Group projects have been updated more recently, making it more likely that these models are maintained.	Short-term forecasts; short-term projections	Cases (P. falciparum and P. vivax)	Malaria	Any (previously used for Ethiopia)	Unknown, likely any with required surveillance data	The Epidemic Prognosis Incorporating Disease and Environmental Monitoring for Integrated Assessment (EPIDEMIA) system was developed to support malaria forecasting in epidemic-prone regions of Ethiopia. EPIDEMIA uses machine-learning methods with malaria surveillance data and environmental data from Earth-observing satellites to determine the relationships between climate variations and malaria ou…	Link to website
Epidemiological MODeling (EMOD)	Institute for Disease Modeling; Bill and Melinda Gates Foundation	Agent-based	High. The user can define populations and their demographics/geographies. The user can define aspects of the simulation, including disease characteristics like infectivity and transmission mode. Accounts for spatial and temporal dynamics. Populations can be heterogeneous and the model can simulate human and vector migration. The EMOD vector model inherits the generic model functionality and intro…	Low. EMOD does not produce plots of the data by default. Instead, it produces JSON (JavaScript Object Notation) or CSV files that you can then parse and plot using other tools.	High. The user can define the interventions that take place. Complex interventions can be modeled (e.g., cascade of care for HIV infections). Mitigations can be applied to specific subpopulations.	No evidence of a GUI - user likely needs to have some familiarity with handling code. Although most diseases can be modeled without changes to the source code, this may be necessary in some cases.	Long-term forecasts; long-term projections	Unknown	Any	Any	User-defined for any scale from hyperlocal (e.g., household) to regional to national	An agent-based model that simulates the simultaneous interactions of agents in an effort to recreate complex phenomena. Each agent (such as a human or vector) can be assigned a variety of “properties” (for example, age, gender, etc.), and their behavior and interactions with one another are determined by using decision rules. These models have strong predictive power and are able to leverage spat…	Link to documentation
EPIGUI	Various academics in Brazil, Ireland, and Poland	Compartmental	Medium. Provides a GUI and assures that users don't need to know how to program. EPIGUI simulations include either a synthetic network generated according to a network model (random, small-world, scale-free, modular, hierarchical) or a real network.	Unknown	Low. Vaccination can be considered. Other mitigations may be able to be included (unknown).	EPIGUI probably does not offer significant flexibility. The model seems to trade flexibility/customization for usability by non-programmers and a basic interface.	Unknown	Unknown	Unknown	Unknown	Unknown	EPIGUI is a standalone application that provides a GUI (and promises that users don't need to know any programming) and enables the study of infectious disease spread using compartmental models in combination with complex networks. It provides simple tools to create networks of agents and to define the epidemiological parameters of outbreaks. It contains options for six common infectious disease …	Link to study
EpiNow2	London School of Hygiene and Tropical Medicine (?)	Unknown	Unknown. Can model multiple regions. Unclear what spatial scale or population types are accommodated.	Medium. Produces high-quality visualizations of epi curves and time-varying reproduction number. Produces tables of infections by date.	Low. Interventions may be able to be modeled, but indirectly (through input infections data, not through explicitly accounting for intervention scenarios).	Unknown	Short-term forecasts	Time-varying reproduction number; growth rate; doubling time	Likely many, although maybe not VBDs	Unknown	Unknown	The EpiNow model estimates the time-varying reproduction number on cases by date of infection. Imputed infections are then mapped to observed data (for example cases by date of report) via a series of uncertain delay distributions (in the examples in the package documentation these are an incubation period and a reporting delay) and a reporting model that can include weekly periodicity. Uncertain…	Link to documentation
FluSurge 2.0	CDC	Unknown	Medium. User can specify inputs. Intended for small-population, hyper-local spatial resolution (i.e., hospitals or other healthcare facility). Accounts for age (children, adults, and the elderly).	Medium. Produces a series of tables and graphs.	Unknown	FluSurge 2.0 was released in 2006 and may be outdated and/or no longer supported. It is designed for use by hospitals and public health officials to determine surge for hospital-based services	Short-term projections	Hospitalizations; deaths; number requiring ICU care; number requiring ventilator support	Influenza	US, any	Hospital	Spreadsheet-based model	Link to website
FRED/Epistemix	University of Pittsburgh; Epistemix	Agent-based	Medium. Offers a GUI in the form of a workflow environment that helps that users manage data and metadata. Sophisticated and powerful representation of populations (based on census data) considering age, sex, and race​. Can model a range of diseases.	Low. Visualization tools are not built into the model program (the user can export data for visualization elsewhere)​.	Unknown	The Epistemix platform is free, but users must pay for synthetic populations and computing credits for long-running simulations of large populations. FRED (free) will always be several versions behind Epistemix. FRED focuses on the US, is not designed for use with small populations, and is not supported on Windows (the program will only run on MacOS and Linux​).	Long-term forecasts	Unknown	Any	US; selected international locations	State; county; household	Platform that enables agent-based modeling with public and commercial versions​. FRED (a Framework for Reconstructing Epidemic Dynamics) is a freely available open-source agent-based modeling system based closely on models used in previously published studies of pandemic influenza. This version of FRED uses open-access census-based synthetic populations that capture the demographic and geographic…	Link to website (Epistemix)
GleamViz	Northeastern University	Compartmental	Medium. GUI enables non-technical users to create disease models/simulations and manage results​. The Gleam Project publishes various modeling tools for analysis and visualization​. Uses real population and human mobility data. Capable of modeling VBDs.	High. Includes widgets intended to visualize the output with maps, charts, and other useful graphics.	Medium. Includes mitigation/containment measures.	GLEAMviz appears to primarily be intended for infectious disease modeling on a global scale - other Gleam Project tools like EpiPop may be more flexible​. Simulations are run on a server​. GLEAMviz is only available commercially (the pricing is unknown).	Long-term forecasts	Unknown	Any	Any	Country; other?	Compartmental model with stochastic models of infectious disease spread​.	Link to website
GS-EpiViz	UC Santa Barbara	Combination compartmental and agent-based	Medium. Can model small populations (hyper-local) and interactions between populations/locations.	Medium. Describes itself as a visual analytic tool.	Medium. Supports design and testing of advanced control scenarios (including vaccination and level of social interaction). Control strategies can be applied to the whole population or to sub-populations. Supports only short-term projections.	Unknown	Short-term projections	Cases	Airborne disease (e.g., influenza)	Any	Hyperlocal (e.g., classroom, neighborhood)	GS-EpiViz consists of three components: a reorderable matrix for geo-social mixing patterns, agent-based epidemic models (SEIR), and visualization methods.	Link to study
IHME COVID-19 Model	Institute for Health Metrics and Evaluation	Compartmental	High. Takes into account variation in transmission across locations and over time. Factors in population density, seasonal patterns of pneumonia, and self-reported contacts. Originally intended for COVID-19, but the private sector team has plans to add in additional diseases (including VBDs). Accounts for waning immunity and variants. Can be used for a population of any size for which data are av…	High. Provides curves for each output for all selected locations, and provides maps for locations within a region (e.g., countries within South America). The model provides maps with locations color-coded according to outputs.	High. Shows how policy decisions impact the trajectory of COVID-19. Factors in important drivers of trends in COVID-19, such as vaccination rates, mobility data, and self-reported mask use. Accounts for vaccine usage and vaccine efficacy against different variants. Can model efficacy of antivirals.	No GUI - A web interface offers limited functionality.	Short-term projections; long-term projections; short-term forecasts; long-term forecasts	Covariates are forecasted (e.g., mask usage), and the observed relationship between covariates and transmission is then used to forecast transmission.	COVID-19; others	Any	Country; county	The IHME COVID-19 model is an SEI model with a dynamic aspect. It works backwards in the fitting process to determine what transmission dynamics drove changes in the observed input data (e.g., cases, hospitalizations, deaths).	Link to study
Imperial College London COVID-19 Model/Epidemia	Imperial College London	Unknown	High. Includes age-specific heterogeneity in contact rates and transmission. Designed for multi-country analysis, but is flexible enough to use within-country. There is no GUI, so adjustments to the model must be made through the code. Intended to be able to model almost any pathogen with robust case and death data (likely less relevant for VBDs). Many locations can be modeled simultaneously, inc…	Unknown	High. Can model the effect of non-pharmaceutical interventions, especially focusing on mobility and social interaction, and assumes that changes in Rt are an immediate response to interventions. Can also model the effect of pharmaceutical interventions.	No longer being actively developed and maintained. No GUI, so coding knowledge is necessary.	Short-term projections; long-term projections	Reconstruction of past outbreaks (effective reproduction number), forecasting cases and deaths, and the effect sizes of various interventions	COVID-19	Any	Regional; country	The open-source R package Epidemia provides a framework for Bayesian, regression-oriented modeling of the temporal dynamics of infectious diseases. The COVID-19 model is conditioned on both daily case counts and positivity from seroprevalence surveys. It also works backwards from observed death counts to estimate the dynamics of transmission that occurred several weeks ago.	Link to website
Imperial College London malariasimulation (R)	Imperial College London	Unknown	Low. The model is intended to model malaria and the effect of interventions on human cases. However, it does not have a graphical user interface and the model does not appear to be very well-documented.	Unknown	Medium. Accounts for malaria interventions, including vaccines, drug therapeutics, and vector controls.	Does not appear to have a graphical user interface.	Short-term forecasts; short-term projections	Cases	Malaria	Unknown	Unknown	This software (through R) was developed to make an extensible, maintainable and fast simulation to evaluate and report on malaria parasite intervention strategies and their potential impact for controlling and eliminating the disease.	Link to website
Interactive Influenza Model (IIM)	CDC and HHS-BARDA	Compartmental	Low. The spreadsheet-based model is intended to forecast the effect of vaccine programs on potential influenza cases, hospitalizations, and deaths.	Low. Epidemic curves.	Medium. Specifically models vaccination programs.	Fairly simple spreadsheet model; only for influenza.	Short-term forecasts; long-term forecasts	Cases; hospitalizations; deaths	Influenza	US	Country, but could likely be used for states/counties	This is a spreadsheet model that was originally created to estimate the effects of a vaccine program against influenza A(H1N1)pdm09 (PMID 23622679). The model can be downloaded from that study. It has also been used in at least one other study to estimate the potential effects of a vaccine program against influenza A(H7N9) (PMID PMC4610126). The model user enters the number of persons becoming il…	Link to study
Kendrick	Various academics in Vietnam, France, and Cameroon	Agent-based and Compartmental option	Medium. There is a graphical user interface but the model most likely still requires some familiarity with programming. The authors note that multi-species and heterogeneous populations can be modeled. A wide range of diseases, including VBDs, can be modeled.	Unknown	Medium. Intervention strategies can be considered.	Some familiarity with programming is likely necessary. Purports to provide an easy-to-use concise and readable syntax that conceals implementation details.	Unknown	Unknown	Any	Unknown	Unknown	Kendrick is an open-source simulation platform and domain-specific language intended for epidemiology modeling. Several model classes can be used: deterministic compartmental models, stochastic individual contact models, and individual-based network models. It appears to have a basic user interface.	Link to GitHub
Lightweight Infectious Disease Simulator (LIDS)	University of Thessaly (Greece)	Compartmental	Medium. Most of LIDS’ functionality can be invoked through the GUI. Intended to be used for a wide range of diseases (any disease that can be modeled with compartmental models). Can be used for modeling disease spread on small spatial scales (e.g., a town).	Unknown	Unknown	LIDS probably does not offer significant flexibility. The model seems to trade flexibility/customization for usability by non-programmers and a basic interface.	Unknown	Unknown	Any	Any	Unknown	The Lightweight Infectious Disease Simulator (LIDS) is an open source platform for modeling of infectious diseases using compartmental (e.g., SEIR) models.	Link to GitHub
Local Epidemic Modeling for Management and Action (LEMMA)	UC Berkeley; others	Compartmental	High. User can specify aspects of disease course. Can model at the level of cities and counties. Requires parameters related to epidemic modeling (e.g., basic reproduction number, duration of infectiousness, percent of infected persons who are hospitalized). User can also enter information about SARS-CoV variants, and initial inputs for hospital/ICU admissions, deaths, cases, and seroprevalence t…	Medium. Provides Excel-based outputs for a dozen metrics, including counts of hospitalized and ICU cases, seroprevalence estimates, and susceptible unvaccinated estimates.	High. Supports long-term projections. Users may specify the timing and impact of various public health interventions, such as school closures and shelter-in-place orders. Interventions may occur before the current date to reflect public health interventions. Interventions may also occur after the current date and can be used to simulate the future course of the epidemic if measures are implemente…	Designed for use by California, may require specific data streams or inputs.	Short-term projections; long-term projections	Hospital census; ICU census; cumulative deaths; new admissions; new detected cases [to match the cases inputs]; fraction (0 to 1) of population with natural or vaccine-induced immunity; effective reproduction number; number currently exposed; number currently infected; true cases (not just detected) - exposed, infected, hospitalized; true cases (not just detected) - ever exposed/infected/hospital…	COVID-19	California; any?	County; city	Fit using case series data of COVID-19 hospital and ICU census, hospital admissions, deaths, cases, and seroprevalence	Link to website
MechBayes	Gibson et al. (based upon work supported by NSF under grant #1749854)	Compartmental	Medium. State-level spatial resolution. Model is fit separately for each location. Begins with informative priors for parameters and initial compartment values. Allows for a time-varying reproduction number.	Unknown	Unknown	Not maintained or updated as of April 2022.	Short-term forecasts	Deaths	COVID-19	US	State	A mechanistic Bayesian model (called MechBayes) that builds upon the classical SEIRD framework. The observed data used to fit the model is based on time series of confirmed cases and deaths. The model is fit separately for each location (states). Informative priors are used for epidemiological parameters and initial compartment values. Allows for a time-varying reproduction number.	Link to study
MRIIDS	Imperial College London	Unknown	Low. Spatial resolution of region/country. Assesses risk of disease importation (developed for Ebola).	Unknown	Unknown	Unknown	Short-term forecasts	Cases; importation risk	Ebola	Any	Regional (subnational); country	Poisson model and spatially explicit branching process model. Also see Bhatia et al. (2021) study "Using digital surveillance tools for near real-time mapping of the risk of infectious disease spread."	Link to GitHub
National COVID-19 Epi Model (NCEM)	South African COVID-19 Modelling Consortium	Compartmental	Unknown. Supports long-term projections. Notes that different spatial levels can be modeled (few details).	Medium. Outputs several metrics of interest: COVID-19 cases; number of severe and critical cases; resource consumption; cost of response.	Unknown	Designed for use by the government of South Africa - unclear whether the model would be available and useful for US and other locations.	Short-term projections; long-term projections	COVID-19 cases; number of severe and critical cases; healthcare resource consumption; cost of response	COVID-19	South Africa	Unknown	Models healthcare resource availability and costs. Population-based, stochastic, compartmental transmission model developed to estimate the total and reported incidence of COVID-19 at different spatial levels in South Africa. The model follows a generalized Susceptible-Exposed-Infectious-Recovered (SEIR) structure accounting for disease severity (asymptomatic, mild, severe, and critical cases) an…	Link to website
OpenMalaria	Swiss Tropical and Public Health Institute	Unknown	Low. The model is intended to model malaria in small user-defined populations and does not have a GUI. However, it can incorporate many interventions. The model GitHub also appears to be recently updated.	Low. Does not appear to produce visualizations.	High. Was initially developed for simulating vaccines, and has since been extended to capture the delivery and impact of many malaria interventions (including treatment, chemoprevention, and vector control).	Intended to model malaria in fairly small populations (user-defined, village or district size). The model also doesn't appear to have a GUI - it takes XML input files and runs via the command line or script files (C++).	Short-term projections; long-term projections	Cases	Malaria	Any	Intended for small populations (village or district size)	OpenMalaria is an open-source C++ program for simulating malaria epidemiology and the impacts on that epidemiology of interventions against malaria. It is a microsimulation, individual-based model of Plasmodium falciparum malaria in humans, developed initially for simulating malaria vaccines. The models have been extended to include simulation of the dynamics of malaria in the mosquito vector and…	Link to GitHub
PatchSim	University of Virginia	Compartmental	High. User can control parameters across space and time, e.g., week-to-week and month-to-month variations in mobility and connectivity. Outputs are provided at the county level. Applicable to COVID-19 and influenza. Accounts for travel and disease dynamics. Capable of incorporating week-to-week and month-to-month variations in mobility/connectivity. Can run in deterministic or stochastic modes.	Medium. Shows plots of spatial connectedness (i.e., travel). Heatmaps show spatio-temporal spread of disease. Provides heatmap to inform allocation of vaccines by US state.	Medium. Accounts for vaccine allocation/efficacy.	Primary goal is to inform vaccine distribution .	Short-term projections	Cases	COVID-19; influenza	US	County	SEIR model: mechanistic model of national seasonal/pandemic influenza planning - its spread across the United States and the effect of vaccine uptake. Accounts for travel and disease dynamics, including vaccine allocation and efficacy. Allows fine-grained control of disease parameters across space and time. Capable of incorporating week-to-week and month-to-month variations in mobility and connec…	Link to GitHub
PyPM	University of Victoria, TRIUMF	Compartmental	Medium. Can model heterogenous systems. Can model additional compartments (e.g., can add a hospitalized-with-ventilator compartment). Most parameters can be input by users. Accounts for natural escape (Omicron), waning immunity, vaccine escape, etc. May be able to model subpopulations.	Medium. Includes a graphical user interface for developing model setup and reviewing results.	Medium. Accounts for vaccination and boosters. Able to model disease spread over long periods of time, and to model behavior over varying periods of time.	Documentation indicates that the model is flexible, but does not provide many details of its use cases.	Short-term projections; long-term projections	Hospitalizations; deaths; potentially others?	COVID; others?	Any	Country; state; county; any? (May allow user-defined population size and characteristics)	Baseline is SEIR model, with additional compartments (aka "populations") able to be modeled at user's specification. The model is built by connecting a set of population objects with connector objects. The connectors represent either a transfer that occurs immediately at the next time step or one which is delayed.	Link to website
SAPHIRE	Huazhong University of Science and Technology; Harvard	Compartmental	Medium. Accounts for disease spread through routes not generally accounted for (e.g., presymptomatic individuals). Low spatial/population granularity (level of regions or countries). Time varying ascertainment rates, transmission rates and population movement. User can specify transmission rates and movement.	Unknown	Low. Short-term projections only.	Spatial granularity may be low (i.e., at country or regional scale).	Short-term projections	Cases; likelihood of resurgence; timing of resurgence; reproduction number; potentially others?	COVID-19	Any	Country?	SEIR compartmental model further extended to account for the infectiousness of asymptomatic and pre-symptomatic individuals in the population (both of which are crucial transmission features of COVID-19), time varying ascertainment rates, transmission rates and population movement. Parameters that can be set: transmission rate of ascertained cases; ascertainment rate; ration of transmission rate …	Link to GitHub
Scripps Health COVID-19 Demand Model	Scripps Health	Compartmental	Medium. The base parameters are viral/transmission dynamics: infection rate/R0 and incubation period. The model is optimized every week, which involves running several hundred scenarios with different transmission dynamics over the timeframe of the past couple of weeks. Scripps also has access to data that allows the model to be very tailored to its needs (e.g., the number of hospitalizations). C…	Medium. All visuals are produced in R (forecasts of patient census, resource use, etc.).	High. Base parameters can be modified to reflect hospitalization rates and mitigation strategies. Includes a parameter for the efficacy of vaccination.	The model is intended primarily to assess demand for resource allocation tasks. It is not well suited to adapt to the broad and long-term changes associated with new COVID-19 variants and vaccination. It is intended for modeling solely of San Diego County in California.	Short-term forecasts; long-term forecasts	Hospitalizations; resource requirements	COVID-19	San Diego county	County	The Scripps Health COVID-19 Demand Model is based on an SEIRV approach: susceptible, exposed, infectious, recovered, and vaccinated. Scripps Health hospitalization trends are used as evaluation metrics on top of the SEIRV model framework and transmission parameters are optimized based on Scripps Health COVID-19 inpatient hospitalizations. It's challenging to predict future changes in infection dy…	Link to news article
SEIR-fansy	Indian Statistical Institute Kolkata	Compartmental	Medium. User can set several parameters that specify the underlying transmission dynamics, including rate of transmission by false negative individuals, incubation period, etc. (see "Model Details" column). Spatial resolution may be poor.	Unknown	Unknown	Unknown	Unknown	Reported cases; total cases; reported deaths; total deaths	COVID-19	Any	Unknown	Bayesian epidemiological SEIR model with extra compartments for false negatives in diagnostic tests. Accounts for total cases and deaths, not just reported cases and deaths. User can set several parameters that specify the underlying transmission dynamics, including rate of transmission of infection by false negative individuals, incubation period, probability of being tested for infection, false…	Link to study
SIkJα	University of Southern California	Unknown	High. Works at any spatial scale (including, e.g., hospital or neighborhood). Captures temporally varying infection rates and human mobility patterns.	Unknown	Low. No indication the model captures mitigations.	Not designed for projections under different scenarios.	Short-term forecasts	Cases; deaths	COVID-19	Any (country); US (county, state)	Any (e.g., hospital, city, county, state, country)	Captures (a) temporally varying infection rates (b) arbitrary regions, and (c) human mobility patterns. Models CFR as a function of cases with different infection times. The spatial granularity can be specified.	Link to website
SQUIDER	Texas Tech University	Compartmental	Low. Spatial resolution at state level (may be able to produce estimates at a higher resolution). No inclusion of demographics, variants, seasonality, etc. Provides projections for two years or more.	Medium. Can produce a series of figures demonstrating the effect of various NPIs.	Medium. Models social distancing effects, but does not model other interventions (e.g., mask wearing).	Unknown	Long-term projections	Infections; deaths	COVID-19	US	State	Compartmental SEIR model that considers: detected and undetected infected populations, social sequestration, release from sequestration, plus reinfection. Eight coefficients are evaluated by fitting data for eight US states that make up 43% of the US population. The S and U compartment population levels were varied to mimic social distancing effects. In future versions of the model they may incor…	Link to GitHub
SuEIR model	UCLA	Compartmental	Low. Spatial resolution down to county level. Incorporates unreported cases and hospitalizations.	Medium. Produces a series of tables/maybe visuals.	Low. Does not account for mitigations.	Because parameters are learned with ML from real COVID-19 data, only forecasts (no simulations or projections) can be produced from the model.	Long-term forecasts	Cases; hospitalizations; deaths; reproduction number; peak date	COVID-19	US states and counties; all countries included	Country; state; county	SuEIR model for forecasting COVID-19-related confirmed cases, deaths, and hospitalizations. The critical feature of SuEIR is the compartment called "Unreported" - the "Exposed" group in the model is treated as individuals that have already been infected but not been tested, who are capable of infecting others. The model uses ML - gradient-based optimizers - optimize parameters.	Link to website
Theory-guided Deep Learning Based Epidemic Forecasting with Synthetic Information (TDEFSI)	University of Virginia; Virginia Tech	Unknown	Medium. Developed for influenza and can be used for other infectious diseases. Authors state that it yields accurate high-resolution spatiotemporal forecasts using low-resolution time-series data. Does not appear to provide projections for varying scenarios.	Unknown	Unknown	Unknown	Short-term forecasts	Cases	Influenza; can be applied to other infectious diseases	US	State; county	Epidemic forecasting framework that integrates the strengths of deep neural networks and high-resolution simulations. Yields accurate high-resolution spatiotemporal forecasts using low-resolution time-series data.	Link to conference abstract
Unnamed [Aleta et al. model]	Aleta et al.	Agent-based	High. City-level granularity. Integrated highly detailed (anonymized, privacy-enhanced) mobility data from mobile devices with census and demographic data.	Unknown	Unknown	Approach may be applicable to other cities, but the Aleta et al. study created the model specifically for Boston (data availability for other cities is unknown).	Unknown	Unknown	COVID-19	Boston	City	Detailed agent-based model. Integrates highly detailed (anonymized, privacy-enhanced) mobility data from mobile devices with census and demographic data. Describes the transmission dynamics of SARS-CoV-2 in the Boston area.	Link to study
Unnamed [Harvard Kissler model]	Harvard	Compartmental	Medium. Offers years-long estimates of cases and hospital burden and allows user to vary parameters to test different scenarios. Reproduction number accounts for seasonality. Applicable to temperate regions only. Lack of accounting for age and geography (cannot assess spatially heterogeneous transmission). Works on larger scales (region +).	Unknown	Low. Can indirectly account for the effect of social distancing and other behavioral measures by modifying the reproduction number.	Several, including the lack of accounting for age and geography, applicable to temperate regions only.	Long-term projections	Cases; critical care cases	COVID-19	Temperate regions	Continent; country	Deterministic SEIRS transmission model. Can vary relative likelihood of moderate, mild, or asymptomatic infection, infections that lead to hospitalization but not critical care, and infections that require critical care. Can vary latent period and infectious period. Can vary lengths of hospital stay (both critical and noncritical care time). Can vary reproduction number and its seasonality. Can i…	Link to study
